# Supplementary material for: Genomic survey, characterization and expression profile analysis of the peptide transporter family in rice (Oryza sativa L.)
Source: BMC Plant Biol. 2010 May 20;10:92. doi: 10.1186/1471-2229-10-92 (PMC3017762; doi:10.1186/1471-2229-10-92)
Supplement: Additional file 5 — Average microarray signal values of 81 OsPTR genes in MH63 and ZS97 [file 1471-2229-10-92-S5.XLS]

## Sheet: Additional file 5a
Additional file 5a Average signal values of 81 OsPTR genes in MH63.
		Developmental stages																								Treatments
																										Phytohormone treatments			Light		Dark
Gene	Probe	S	Sl1	Sl2	Sh	R	L1	L2	She1	She2	Ste1	Ste2	FL1	FL2	P1	P2	P3	P4	P5	H	Sta	Spi	E1	E2	E3	NAA	GA3	KT	Plumule	Radicle	Plumule	Radicle
Os01g01360	Os.34674.1.S1_at	64.45	218.067	310.733	273.4	97.4	392.7	261.7	590.2	524.65	148	293.75	310.65	85.95	58.8667	39.0333	120.967	318	314.5	154.95	166	287.2	86.8	83.15	140.7	441.4	405.85	382.8	287.4	67.25	100.4	52.35
Os01g04950	Os.4709.1.S1_a_at	3881.3	898.083	554.933	775.65	557.3	5246.2	9643.2	4684.1	3287.9	872.7	1108.5	1305.6	2517.45	754.967	547.75	610.667	1141.3	1427.3	980.55	1185.5	905.4	584.2	2596.15	2840.95	523.85	632.25	498.4	1038.9	1319.7	533.2	1033.9
Os01g37590	Os.45923.1.S1_at	15.65	1048.92	4129.93	511.8	20.7	2881.5	1057.75	353.6	358.4	56.85	492.9	3909.1	1589.3	5.35	4.2	5.66667	2.7	1112.9	685.75	599.55	527.15	248.05	90.85	26.9	1577.85	1597.8	1735.3	118.4	96.2	79.25	44.95
Os01g54515	OsAffx.21623.1.S1_at	15	15.3	17.3333	4.05	28.25	3.35	3.05	12.85	3.65	24.9	15.95	4.3	7.65	24.1667	21.0167	18.0333	16.3	6.55	4	8.15	6.3	31.45	19.05	5.55	17.9	6.65	40.6	7.55	12.7	10.85	15.25
Os01g55600	Os.32224.1.S1_at	274.25	17.65	21.2167	7.05	29.5	5.5	16.2	17.15	35.65	23.9	10.75	8.85	16.25	7.38333	8.75	15.3333	8.75	102.9	59.95	6.7	402.05	1745.95	4167.35	1100.5	5.95	3.75	8.35	7.5	16.7	10.6	18.8
Os01g55610	Os.34952.1.S1_at	458.25	152.25	85.65	166.55	101.85	228.75	387.1	227.6	478.2	270.5	135.3	138.75	124.35	118.167	74.9833	47.6333	74.05	260.75	76.05	180.75	106.8	521.6	3442.65	1647.4	108.65	67.8	76	89.35	43.6	198	95.45
Os01g65100	Os.9321.1.S1_a_at	1543	1555.85	1541.2	2700.75	2355.75	2228.1	1862.3	2747.45	1504.1	3868.9	1729.1	5854.65	1529.4	686.433	656.1	885.983	964.65	2560.65	1588.2	1562.35	4335.7	3015.3	1527.75	1272.25	1700.4	4053	3460.4	4023.65	2655.65	2613.25	1987.85
Os01g65110	Os.32686.1.S1_at	128.3	385.317	748.833	284.35	1826.8	32.4	33.4	39.2	50.85	55.45	120.65	51.9	60.75	61.15	92.9667	169.967	230.2	2644.5	1309.5	7846.1	1876	3294.85	535.4	105.2	442.95	1130.05	407.95	433.95	547.35	255.2	458.15
Os01g65120	OsAffx.9518.1.S1_at	122.85	36.4667	38.95	18.45	59.45	6.8	32.9	40.55	12.7	24.7	8.7	25.95	36.6	26.1833	16.8333	67.7333	23.6	5.35	9.1	17.25	9.3	325.8	745.7	286.35	17.85	17.75	18.2	57.4	167.85	28.95	109
Os01g65150	Os.32964.1.S1_at	279.6	33.35	37.1333	127.65	158.75	38.85	94.75	352.8	230.15	545.7	79	1059.35	449.35	54.6333	61.5667	51	236.7	471.5	168.6	73.45	160.2	62.3	138.6	382.3	54.8	6.6	8.15	174.9	134.3	17.55	85.8
Os01g65169	Os.53707.1.S1_x_at	614.35	170.683	169.233	529.55	456.8	160.25	329.35	780.85	356.75	700.3	232.2	2154.55	1713.25	129.067	86.6	174.05	193.4	877.55	621.35	537.95	1159	1083.85	1124.3	898.35	152.55	152	162.5	502.55	600.05	199.8	443.15
Os01g65190	OsAffx.11741.1.S1_x_at	4.3	8.6	14.5	15.9	63.65	12.1	9.9	49	31.3	23.3	4.3	40.4	50.7	10.65	10.3333	6.8	2.85	15.05	20.8	9	22	24.05	27.2	16.65	4.65	3.45	6.95	23.35	93.5	14.3	21.7
Os01g65200	Os.26151.1.S1_s_at	746.05	142.767	129.383	318.05	852.9	529.9	639.3	497	569.6	1125.05	560.2	664.45	804.55	1028.37	1039.55	729.05	1844.55	533.55	775.2	64.15	399.5	449.9	360.35	1350.65	186.8	167.1	164.55	448	427.25	492.45	314.9
Os01g65210	OsAffx.23922.1.S1_at	5.95	32.1333	39.9833	21.95	25.25	3.7	25.2	2.55	35.7	1.75	11.45	14.35	4.75	13.2	11.9167	23.1	21.1	15.25	3.15	8.05	14.6	5.95	35.25	1.75	9.35	19.9	8.05	18.2	121.8	12.25	91.55
Os01g67630	OsAffx.21788.1.S1_at	360	164	156.083	69.3	72.4	142.95	100.25	249.05	79.9	243.6	99.6	37.6	27.65	113.5	144.383	145.65	87.4	73.9	139.4	111.95	426.1	51.05	123.45	90.1	51.7	67.55	90.05	150.1	216.3	173.75	228.95
Os01g67640	OsAffx.21788.2.S1_x_at	22.05	66.25	101.233	44.9	37.05	19.3	15.1	40.05	8.75	37.65	21	21.6	15	24.5833	28.7667	53.6167	5.85	41.4	80.2	241.3	100.2	19.1	33.3	28.6	89.45	49.55	110.15	78.9	36.95	60.3	23.2
Os01g68510	Os.33401.1.S1_at	4.6	4.81667	23.6333	7.15	1.5	5.6	14.4	1.4	17	4.5	1.65	0.9	0.55	7.8	10.2	10.35	13.9	13.2	1.8	1.85	3.05	3.45	7.95	12.6	2.15	5.05	1.9	1.15	2.4	7.85	2.3
Os01g0960900	Os.43010.1.S1_x_at	37.3	114.767	53.8667	32.4	130.3	42.2	25.2	59.3	84.95	239	84.2	16.9	76.45	61.6833	68.5667	165.533	88.65	7.85	27.65	41.5	44.45	82.4	199.2	21.55	151.9	124.3	118.45	95.4	93	105.95	80.05
Os02g37040	Os.22928.2.S1_at	12.45	186.217	132.083	74	167.35	11.3	18.7	94.05	98.35	95.55	81.1	29.7	46.05	13.95	16.25	14.4	13.75	115.8	193.7	1.05	135.5	39.7	6.3	4.45	171.15	162.9	138.75	7.4	154.55	1.85	51.85
Os02g46460	Os.9303.1.S1_at	116.35	499.15	890.55	771.4	1002.2	938.7	267.4	272.45	528.25	1172.05	618.7	85.2	198.55	156.467	235.067	171.933	546.2	3496.2	6768.4	116.05	1823.7	6890.95	9475.9	602	2353.15	1982.7	1963.25	238.55	1139.35	420.45	745.05
Os02g47090	Os.56367.1.A1_at	16.45	316.05	158.917	149.45	7027.6	161.55	189.45	169.15	169.65	168.05	209.25	7.75	396.9	23.3667	13.35	7.71667	10.2	50.05	269.25	2.65	419.45	2.4	53.4	37	178.1	167.4	201.25	269.85	464.25	181.15	1347.95
Os02g48570	OsAffx.24785.1.S1_at	102.9	382.433	464.267	259.7	130.6	190.2	176.45	331.3	275.25	213.25	1169.15	94.6	209.25	171.1	203.25	218.583	110.35	567.05	2282.7	361.15	680.65	1653.95	2035.05	674.45	393.15	386.2	502.9	174.8	152.3	151.95	143.05
Os03g01290	OsAffx.24931.1.S1_at	16.75	62.4	92.1833	36.95	42.25	40.25	34.8	72.6	103.5	23.45	162.5	46.05	36.65	54.5833	84.3667	62.6167	19.05	33.35	43.2	68.85	36.65	10.05	16.2	8.85	55.4	2.6	47.2	26.3	33.05	70.15	36.15
Os03g04570	Os.17182.1.S1_at	5112.6	3042.45	1622.22	2476.5	1255.75	4495.9	6755.4	7558.75	7226.95	24.1	325.45	2759.45	6142.9	62.85	192.333	246.967	104.85	501.05	785.9	79.1	554.25	54.15	180.5	69	1161.9	1258.1	1189.95	1369.5	515.15	3281.05	1817.75
Os03g13240	Os.11621.1.S1_at	507.85	687.933	678.167	840.05	863.95	977.25	1076.6	977.05	771.15	1101.75	918.45	2145.95	1592.45	496.983	360.05	462.4	754.25	874.8	903.6	177.35	1031.4	640.8	236.2	249.35	869.3	811.3	658.35	1162.3	1141.35	897.75	909.9
Os03g13250	Os.33446.1.A1_at	166.45	586.75	453.083	283.45	1385.75	204.55	177.45	362.55	214.8	349.9	259.25	219.55	183.6	304.083	300.933	375.383	421.7	460.75	1038.3	507.15	537.9	314.05	487.95	508.25	521.4	539	531.55	419.1	652.1	552.35	627.25
Os03g13274	Os.2360.1.S1_s_at	656.25	1278.37	1240.12	889.75	2322.3	451.75	379.35	593.15	554.05	4868.55	2489.4	1042.05	971.4	410.183	451.417	633.383	944.15	1249.3	715.9	227.85	1516.25	2331.5	794.95	433	1465.95	1449.9	1149.6	1688.6	4054.6	1026.25	3023
Os03g48180	Os.11525.1.S1_s_at	1432.7	3622.87	4172.52	3064.45	5390.8	3691.9	2484.4	5593.3	5779.9	3834.2	13244.5	2818.2	815.8	216.683	375.433	601.65	426.3	2024.95	4026	1593.5	6985.3	6525.55	4723.9	2456.1	3932.95	4410.65	5217.8	4812.8	10742.2	3926	10618
Os03g51050	Os.38367.1.S1_s_at	2226.2	1330.2	1188.1	1380	1963.45	2839.85	2100.5	2342.25	1594.7	1772.95	1591.6	2671.85	3317.65	933.8	1155.63	906.45	1292.2	1485.3	1993.25	1602.25	2036.3	6345.9	6251.35	2500.9	1257.4	1475.5	1304.6	1411.15	2093.15	1140.2	1979.15
Os03g60850	Os.27063.1.S1_at	1111.2	672.45	1409.63	858.45	524.15	1770.85	1089.35	3114.1	1500.15	497.8	1232.25	485.85	319.6	270.25	286.5	285.933	349.65	1298.35	1560.7	34.7	2480.9	1941.15	2333.25	2031.45	826.7	806.45	1030.8	378.55	133.7	352.5	47
Os04g36040	Os.49521.1.S1_at	224.2	534.967	500.283	297.55	2085.9	395.9	486.2	1479.4	842.45	367.4	94	85.95	142.8	180.233	108.883	84.7	200.8	189.3	915.6	13.75	214.6	154.2	49.55	48.35	471.9	539.85	628.95	310.95	887.95	483.65	1703.3
Os04g39030	OsAffx.4023.1.S1_x_at	19.65	94.3833	85.9667	81.45	104.8	47.65	50.65	77.35	60.25	52.55	84.6	61.2	64.35	81.2167	128.983	151.85	73.15	93.2	90.95	536.85	140.75	150.15	364.75	69.25	95.15	66.5	73.1	145.9	146.75	120.65	150.8
Os04g41400	OsAffx.14231.1.S1_x_at	151.85	252.583	225.9	169.35	478.45	128.4	78.5	247.5	72.4	180.75	240.6	175.7	237.4	160.517	172.517	126.317	160.8	121.95	195.1	897.55	195.05	231.25	224.55	230.7	251.5	278	281.05	184.95	412.75	243.8	289.4
Os04g41410	Os.27008.1.A1_at	55.3	88.4333	84.4833	24.3	147.85	80.85	53.05	64.25	59.1	59.9	46.65	47.55	106.3	117.467	98.0667	86.3333	113.35	97.3	78.2	432.65	46.05	80.9	126.15	53.35	43.75	44.15	42.85	66.9	97.55	123.1	149.55
Os04g41450	Os.52574.1.S1_at	121.5	351.683	282.3	159.95	828.1	84.5	65.15	109.25	118.95	180.75	265.75	167	148	161.517	145.55	182.517	251.5	121.85	86.2	181.15	108.35	80.05	205	331.2	258.85	206.75	158.45	152.6	2453.25	188.2	1902.05
Os04g50930	OsAffx.26556.1.S1_at	131.55	84.6333	96.7	160.9	128.55	149.5	138.65	238.1	124.85	211	95.85	456.7	743.45	48.8167	47.1	45.6667	18.05	111	526.65	216.1	262.2	165.2	12.7	38.9	147.8	124.3	144.6	73.65	62.8	101.45	55.6
Os04g50940	Os.52974.1.S1_at	27.35	116.4	66.0333	144.5	2320.7	45.25	200.05	43.85	56.85	32.35	41.2	29.2	8732.3	30.75	49.7	47.6333	25.8	32.1	459.05	179.85	76.75	31.05	180.35	202.5	21.1	51.65	58.75	48.85	169.35	120.45	1255.1
Os04g50950	Os.11322.1.S1_at	164.8	1240.58	483.467	111.6	11396.6	409.55	504.9	611.5	518.45	59.2	98.9	24.1	913.3	30.5333	43.4833	42.35	9.55	16.65	313.05	15.25	100.55	12.4	12.1	6.5	546.7	475.3	375.8	265.15	4014.15	600.8	9359.45
Os04g56560	Os.55838.1.S1_at	59.15	72.3833	125.417	41.45	1034.65	40.8	26.35	40.7	29.05	17.35	39.55	34.45	40.75	28.2333	53.9333	60.8833	26.1	35.8	61	66.8	38.6	48.55	53.4	47.5	72.1	62.9	54.7	40.45	58.8	46.4	130.85
Os04g59480	OsAffx.14480.1.S1_at	40.3	139.033	117.967	115.7	279.6	124.7	90.05	151.35	97.3	253.3	207.8	191.9	671.05	43.2667	51.55	60.5833	24.2	84.9	309	163.5	238.1	85.2	196.8	81.55	158.6	102.55	123.6	211.35	179.55	105.7	188.15
Os05g27010	Os.17273.1.S1_at	1306.5	702.517	666.667	398.4	528.9	2981.85	4244.9	3828.9	2226.05	343	492.6	869.65	2607.1	109.817	80.7333	86.7667	147.35	1815.4	2990.1	1155.15	1089.75	295.65	283.55	406.75	437.6	559.1	553.3	536.25	1062.35	251.2	1011.1
Os05g27304	OsAffx.14846.1.S1_at	129.9	932.167	707.183	478.5	984.45	190.55	141.4	480	408.95	165.6	836.4	119.9	171.2	405.417	592.833	409.917	143.15	144.2	422.35	331.65	243.75	205.8	302.65	173.05	497.1	645.6	691.55	868.05	2419.45	422	1592.55
Os05g33960	Os.38339.1.S1_at	419.7	111.85	112.867	67.45	248.45	54	139.35	192.5	74.2	33.2	199.7	15.45	17.3	45.3167	222.35	344.617	316.95	116.5	191.4	493.7	117.35	50.4	200.6	215.6	65.5	73.7	92.55	148.7	541.45	122	366.8
Os05g34000	Os.55557.1.S1_at	72.6	27.7167	20.5667	8.6	52.9	15.75	42.9	8.15	32.7	5.3	16.05	1.5	3.85	13.3667	34.2667	133.783	66.75	25.4	41.85	12.55	21.55	8.4	49.55	34.6	1.3	8.15	16.1	46.3	66.9	76.4	30.5
Os05g34010	Os.34673.1.S1_at	289.7	344.567	970.967	643.15	524.3	733.85	491.1	414.5	441.05	714.45	554.5	1443.7	957.3	137.867	90.8333	127.917	98.1	1286.95	1893.15	802.95	669.95	351.8	364.8	177.15	858.8	711.55	714.4	844.25	712.8	534.95	996.8
Os05g34030	OsAffx.27149.1.S1_at	8.5	32.0667	54.1	4.55	352.1	2.55	45.7	4.9	40.5	4.9	10.75	2.2	10.35	6.51667	17.1167	11.0833	26.6	5.25	9.8	39.95	6.5	20.5	29.85	10.55	81.05	68.35	91.4	15.5	137.5	41.45	207.95
Os05g35594	Os.52604.1.A1_at	51.85	187.867	146.767	167.9	49.95	40.15	30.05	56.4	84.85	47.35	52.2	61	33.05	27.9333	32.9333	48.55	57.3	77	87.7	53.45	106.7	148.9	86.2	50.1	81.95	111.9	73.75	142.9	83.05	16.05	96.85
Os06g13210	Os.52127.1.S1_at	8.75	56.5333	85.2667	7.05	362.5	35.25	8.7	80.65	13.75	82.1	125.2	12.15	7.6	10.8167	23.45	10.4833	35.55	181.85	8.85	422.6	169.8	174.65	103.5	13.9	142.95	176.05	211.8	11.1	122.2	11.1	86.7
Os06g15370	Os.19130.1.S1_at	1717.3	883.4	909	323.3	568.1	1311.25	780.5	6337.4	2866.3	62.95	537	6.8	32.1	455.167	660.35	777.917	601.5	486.15	2133.55	2587.4	3046.9	863.85	4342.25	4088.4	888.45	1143.75	1011.35	1398.6	574	662.7	548.45
Os06g21900	OsAffx.27759.1.S1_at	138	100.067	56.15	34.75	74.05	12.45	22.8	42.75	27.8	34.7	38	32.15	9.05	44.1667	67.6833	60.35	10.1	59.9	40.5	225.15	295.2	2586.65	916.45	200.5	54.75	39.7	50.25	37.3	54.75	50.45	63.15
Os06g38294	Os.11807.1.S1_at	51.5	50.4333	100.233	32.85	13.55	44.1	48.95	76.4	97.45	34.7	18.55	80.3	38.05	19.8833	57.2833	31.6833	15.8	67.75	32.25	66.3	45.7	67.05	145.3	93.4	55.75	33.6	52.8	21.1	22.9	21.05	24.15
Os06g49220	Os.49996.1.S1_at	484.75	467.45	412.2	589.15	333.15	298.25	234.1	305.9	169.1	4.3	31.85	504.8	55.05	22.95	24.6833	21.8667	4.45	209.7	174	64.95	239.85	295.5	163	120.95	493.2	402.7	343.3	235.6	1028.1	71.15	631.35
Os06g49240	Os.53068.1.S1_at	17.3	35.8167	53.45	16.85	14.4	3.35	11.7	25.8	20.65	13.15	2.95	24.9	31.7	4.95	10.85	43.35	4.9	23.85	30.35	146.5	15.95	30.8	5	2.05	15.2	4.4	33.6	3.15	7.6	4.3	4.45
Os06g49250	Os.18958.1.S1_at	1477	391.783	344.817	809.05	759.85	742.05	463.2	1497.75	650.05	169.6	206.45	2380.1	3652.35	130.083	85.6	138.117	105.25	635.2	1009.9	342.6	1508.15	864.6	3935.9	3831.95	566.9	469.05	504.3	540.2	661.55	249.4	610.7
Os07g01070	Os.53798.1.S1_at	57.1	62.3	70.0333	48.8	13.3	43.45	36.1	55	59.1	35.7	125.55	21.1	23.25	25.2	45.6333	54.9667	34.85	257.35	215.05	39.2	29.7	38.05	67.1	61.95	50.65	67.85	69.25	25.1	10.55	20.95	11.9
Os07g41250	Os.27386.1.S1_at	104.4	665.65	809.7	692.3	941.1	441.05	260.5	292.6	413	759.05	480.2	270.65	112.15	938.167	763.35	756.767	639.05	309.4	452.4	132.45	400.95	209.7	1249.7	774.35	1258.95	1064.45	1217.5	780.05	750.4	583.05	594.95
Os08g05910	Os.7458.1.S1_a_at	1913.3	6086.22	5166.32	5675.45	7678.8	11376.9	12457	15960.3	19187.5	2264.7	5662.95	6161.05	2949.4	3824.23	2117.97	1544.15	6735.3	12878.6	19032.7	482.15	11802.9	801.35	667.4	527.1	5579.75	5743.5	4292.55	5616.2	13314.5	6393.35	16072.9
Os08g41590	OsAffx.17460.1.S1_at	9.45	7.35	20.4667	1.9	7.85	8.6	10.55	16.8	17.8	3.6	6.25	2	16.6	20.45	41.05	14.4	12.75	9.45	78.3	31.25	7.5	9.4	23.5	19.6	2.15	4.3	3.85	6.95	7.65	2.3	15.85
Os10g02080	OsAffx.30237.1.S1_x_at	5.9	37.3833	19.7167	20.65	13.05	53	11.2	11.35	22.65	13.8	5.65	10.75	8.25	18.3	46.1167	33.2167	3.15	3.35	12.55	10.55	14.6	8.6	8.4	6.45	7.9	13.3	16.2	21.2	34.4	10.25	44.2
Os10g02100	OsAffx.30238.1.S1_at	57.2	149.75	94.45	73.1	67.5	62.6	13.6	53.55	43.15	271.45	112.1	40.4	43.7	27.75	43.15	42.3167	45.3	24.55	55.5	96.35	74.05	186.75	116.2	83.05	121.65	114.7	113.4	73.25	66.15	140.7	18.3
Os10g02210	OsAffx.20798.1.S1_x_at	234.2	140.9	63.6667	159.8	190.65	188.8	192.85	295.5	175	97	145.6	258.55	278.85	92.6333	87.2167	72.9833	88.3	96.45	169.2	114.05	205.8	290.85	462.9	187.25	129.5	136.85	137.3	189.45	184.3	215.4	143
Os10g02220	Os.4008.1.S1_a_at	3.5	628.5	677.983	411.05	12.1	495.8	106.15	383.65	254.3	258.3	302.1	975.05	151.05	99.7	76.5667	71.75	95.8	244.9	543.8	39.65	74.35	11.1	43.75	28.7	580.8	617.55	393.9	406.25	42.85	346	13.15
Os10g02240	Os.46739.1.A1_x_at	186.6	494.05	545.133	713.55	147.65	734	396.1	1016.7	391.5	886.15	948.7	2477.95	1474.3	72.2667	44	61.6333	182.3	606.3	789.35	105.9	831.4	637.05	189.25	199.05	445.3	521.2	512.25	632.9	437.3	360.95	187.9
Os10g02260	Os.21957.2.S1_at	31.7	239.167	253.633	300.05	17.45	263.15	217.1	410.7	936.95	273.25	557.5	1045.45	132.55	13.5833	22.5	11.5833	10.65	793.95	304.8	43.45	62.4	16.4	6.9	31.85	212.65	162.3	213.45	57.5	25.75	20.35	14.6
Os10g02340	OsAffx.20797.1.S1_at	33.05	545.767	486.333	325.3	66.05	155.6	139.9	239.05	161.15	74.3	44.6	203.4	82.3	64.1833	58.7833	82.2833	55.3	83.85	149.75	8.55	84.4	44.65	66.35	52.8	535.55	527.35	562.7	111.7	27.6	92.3	63.8
Os10g05780	Os.46723.1.S1_at	17.25	53.1	38.0167	18	18.5	23.75	11.4	10.3	7.95	4.8	4.35	4.4	13.45	13.6667	35.4667	13.2	2.8	4.15	30.4	26.55	24.55	11.45	8	3.8	15.45	23.1	37.5	35.1	33.4	25.25	19.45
Os10g22560	Os.46546.1.S1_at	422.05	2834.9	2940.15	6055.4	377.5	3302.7	3194.2	2910.35	2263.15	2411.25	2745.65	8596	3065.25	1541.02	1082.57	1176.88	1529.55	2380.15	1131.85	178.15	1818.45	255.25	562.65	344.3	4630.25	4182	2616.55	3826.45	1002.7	1609.1	1362
Os10g33170	Os.17250.1.S1_at	11.85	2394.35	2786.93	1438.8	794.15	813.35	880.75	2018.7	2929.6	3268.5	3656.75	1017.6	1281.65	817.433	759.6	881.967	619	3692.25	2670.85	127.6	2279.05	63.5	259.1	58	1781.2	1843.45	2277.1	1138.8	1433.25	508.75	893.65
Os10g33210	Os.46447.1.S1_at	57.85	94.8	51.4167	71.4	37.85	250.2	250	663.5	201.65	12.25	20.3	172.95	4049.4	17.85	26.6167	19.6833	1.15	114.25	630.75	10.2	270	13.25	31	56.45	32.65	58.05	52.15	61.8	130.6	35.05	125.2
Os10g40600	Os.3048.1.S1_at	42.55	1631.83	628.5	412.7	507.2	1143.75	3647	2649	4404.9	68.55	161.65	103.05	145.85	224.233	156.617	74.75	42.3	155.05	250.65	13.9	20.1	5.05	48.9	8.5	490.85	586.3	404.65	217.25	1366.6	53.85	1361.95
Os10g42870	Os.2980.1.S1_at	787.85	1128.17	1516.63	1298.6	1323.4	2042.65	1804.55	1828.25	1330.15	1805.75	910.3	1340.45	926.1	398.017	311.25	423.733	773.6	1009.7	835.45	473.15	990.7	541.65	669.55	838.65	1651.75	1792.5	1192.6	1893.7	1689.2	1181.9	1506.6
Os10g42900	Os.46613.1.S1_at	1584	100.55	282.917	72.4	388.75	98.25	17.3	165.05	68.05	78.15	220.25	58.65	65.15	18.6833	18.1667	57.6167	5.25	20.95	106.95	92.65	699.85	439.15	1482.25	972.15	94.9	98.75	144.2	220.75	581.65	167.85	375.65
Os11g12740	Os.53914.1.S1_at	63.75	415	487.45	113.75	306.85	91.55	53.25	193.55	108.5	969.95	865.85	146.5	32.65	652.717	1189.17	1249.83	1306.15	856.5	297.7	116.7	292.5	17.35	93.4	57.65	429.05	394.45	371.8	349.85	195.55	512.8	144.4
Os11g17970	OsAffx.18909.1.S1_at	74	500.45	415.533	342	99.45	74.95	44.8	256.05	385.4	256.2	348	143.05	31.1	8.7	24.5833	51.7833	20.25	201.6	222.7	62.2	251.7	2626.9	3699.55	1124.2	322.95	377.75	363.45	569.85	425.25	111.85	272.25
Os11g18044	Os.11388.1.S1_at	16.45	915.767	703	245.55	167.55	111.95	70.65	499.6	275.35	411	560.65	250.65	267.75	50.2167	66	73.8333	20.05	135.55	199.05	20.9	264	45.55	162.4	150.5	461.95	608.95	590.05	262.25	861.25	106.55	395
Os11g18110	OsAffx.7138.1.S1_at	46.2	65.1167	62.5	56.5	52.2	1082.85	713.8	70.05	91.35	33.2	50.9	1266.25	104.8	30.4833	86.2	42.9	28.05	111.2	250.75	65.2	111.5	83.25	108.35	41.3	52.55	59.75	56.35	43.6	52.9	58.75	60.6
Os11g23890	OsAffx.7178.1.S1_at	57.55	30.5167	30.4	5.95	12.7	17.9	28.8	20.4	10.7	5.35	9.25	13.25	19.35	12.9667	19.7	12.6167	10.6	46.9	36.1	28.1	35.95	1404.4	588.6	292.8	8.8	20.4	56.4	7.35	9.25	47.3	29.05
Os12g12934	Os.19586.1.S1_at	18.2	74.0167	885.883	615.3	22.6	892.35	120.35	224.45	192.8	770.95	602.75	601.05	168.3	21.7667	19.5167	37.6333	24.2	312.5	195.6	228.6	199.25	34.95	40.4	31.45	717.25	582.85	1027	14.05	16.3	14.05	6.7
Os12g13790	OsAffx.26556.2.S1_at	106.15	52.0667	52.9	28.1	29.3	32.55	45.7	80	69.6	45.85	49	47.25	23.8	58.7833	39.3	77.0167	61.85	13.5	11.55	5.5	50.3	49.85	61.45	25.95	57.55	42.1	44.35	59.75	39.45	53.9	28.9
Os12g44100	Os.51071.1.A1_x_at	158.5	742.367	560.05	548.9	54.05	201.35	238.3	667.5	452.75	71.65	662.4	103.6	25.85	279.9	341.367	436.183	424.9	442.9	734.6	1500.6	359.95	106	759.85	295.05	700.75	600.25	754.15	2115.2	299.2	1632.15	225.75
Os12g44110	Os.52570.1.S1_at	22.9	284.2	668.7	1104.55	466.5	4466.1	5376.15	4457.65	2085.5	11.5	18.35	942.75	1508.8	24.4	8.88333	39.7833	40.2	431.35	1011.2	1246.75	338.35	4.65	9.5	32.3	662.65	972.45	995.65	103.15	172.85	65.4	188.9

## Sheet: Additional file 5b
Additional file 5b Average signal values of 81 OsPTR genes in ZS97.
		Developmental stages																								Treatment
																										Phytohormone treatments			Light		Dark
Gene	Probe	S	Sl1	Sl2	Sh	R	L1	L2	She1	She2	Ste1	Ste2	FL1	FL2	P1	P2	P3	P4	P5	H	Sta	Spi	E1	E2	E3	NAA	GA3	KT	Plumule	Radicle	Plumule	Radicle
Os01g01360	Os.34674.1.S1_at	78.2	160.483	224.181	322.4	93.1	156.4	210.3	336.15	295.4	242	361.35	346.75	148.35	79.4167	78.9167	177.983	331.3	352.95	298.35	200.2	261.45	74.85	227.15	248.4	314.75	307.6	375.15	267	89.55	230.8	46.2
Os01g04950	Os.4709.1.S1_a_at	4396.4	1179.35	509.286	790.55	570.55	1855.15	3524.4	1919	2374.5	862.6	1187.4	604.3	3252.05	755.033	742.517	800.2	1235.2	1656.6	1236.05	2854.35	850.95	761.85	1376.6	2474.25	606.45	752.5	644.05	1111.05	1200.7	586.55	861.15
Os01g37590	Os.45923.1.S1_at	3.7	326.167	2668.82	1176.15	50.65	1434.2	1978.05	240.4	701.3	217.75	1514.3	4216.45	1192.2	8.28333	4	13.2333	34.85	3864.7	892.95	926.85	820.05	522.05	303.5	25.15	1284.75	1233.55	731.75	665.1	158.95	465.85	119
Os01g54515	OsAffx.21623.1.S1_at	24.85	30.1333	14.9739	7.4	35.05	12.2	11.9	14.9	6.3	27	65.65	29.45	6.45	39.1	29.4333	19.5	2.75	9.75	4.65	11.9	14.6	33.65	58.1	11.7	14.75	10.65	17.35	47.85	72.55	11.6	8.85
Os01g55600	Os.32224.1.S1_at	352.5	25.5	33.1275	3.15	13.65	10.9	23.65	6.65	9	32.25	29.5	4.5	2.55	16.8333	17.6167	19.3167	123.9	114.35	9.2	18.9	292.3	1565.6	4865.15	718	4.15	9.75	4.4	4.2	9.55	5.35	12.6
Os01g55610	Os.34952.1.S1_at	729.65	70.7333	97.462	94.35	31.45	120.5	93.5	199.3	237.25	313.7	156.85	102.7	62.95	90.6667	46.6333	51.2667	118.45	165.75	68.1	411.2	79	186.8	749.25	1334.1	82.9	53.3	60.25	91.3	77	134.7	69.95
Os01g65100	Os.9321.1.S1_a_at	1283.2	1408.15	1133.21	2273.25	2461.1	1648.5	1732.55	1453.55	2513.25	3464.35	3058.8	1557.55	2218.6	790.5	847.717	1056	1049.95	2377.8	1387.65	1925.75	3399.9	2286	1700.85	3436.9	2355.85	2437.45	4695.3	1189.35	2044.05	1400.55	3241.2
Os01g65110	Os.32686.1.S1_at	132.7	379.35	560.05	321.8	653.45	45.9	72.05	45.25	64.35	275.6	203.65	30.95	166.35	83.9833	116.633	200.017	204.75	2757.7	688.4	9848.1	2376.25	1448.6	229.7	114.1	404	525.25	1436.5	526.55	243.75	222.95	207
Os01g65120	OsAffx.9518.1.S1_at	195.4	20.3667	18.7122	12	18.45	51.5	26.15	15.4	16.95	68.15	59.85	92.2	26.25	36.35	15.9667	40.6667	9.15	14.25	22.15	13.35	48	1628.25	3516.35	1009.25	26.25	69.1	47.3	57.2	134.75	28.55	55.9
Os01g65150	Os.32964.1.S1_at	113.95	33.8333	25.5438	86.7	129.4	89.4	237.35	211.25	168.95	300.45	118.85	566.15	360.7	42	21.25	21.65	108	443.2	210.65	134.7	166.6	52.85	77.5	109.55	348.5	348.5	305.95	129.1	115.5	30.5	46.05
Os01g65169	Os.53707.1.S1_x_at	320.3	163.417	127.263	410.6	545.85	789.1	1210.75	408.15	702.95	610.4	561.05	1879.35	1717.55	134.317	137.35	147.467	170.95	1088.9	738.1	819.35	835.4	767.3	728	849.5	659.35	517.65	607.1	474.45	306.65	214.5	331.6
Os01g65190	OsAffx.11741.1.S1_x_at	7.7	7.4	7.81665	15.75	21.4	35.2	28.45	20.1	17.1	29.35	18.9	67.1	88.7	23.8833	15.65	17.3167	7.15	27.75	43.5	18.55	26.25	47.55	101.45	4.1	16.25	37.2	44.35	69.1	22.05	7.95	15.15
Os01g65200	Os.26151.1.S1_s_at	620.5	299.967	239.912	468.3	1332.85	246.55	625.25	457.45	600.85	1699.65	1354.4	883.95	881.4	1198.33	1025.68	878.65	1190.65	1038.55	1173.8	199.95	795.8	747.65	653.3	1063.3	536.65	518.25	405.75	576	1138.35	666.9	1047.05
Os01g65210	OsAffx.23922.1.S1_at	5.75	19.8	19.2896	13.8	26.8	29	1.65	6.2	15.55	20.25	16.45	14.4	0.95	41.1	27.8833	13.7833	16.35	17.1	14.35	20.65	4.85	5.9	15.1	20.8	21.55	20.1	26.05	18.75	92.85	28.95	36.9
Os01g67630	OsAffx.21788.1.S1_at	276.2	93.7667	123.912	96.1	75	217.2	328.75	162.55	214.4	120.1	103.95	102.1	30.7	100.517	171.283	192.983	146.3	152.25	116.55	69.3	229.9	65.8	86.6	69.25	47.65	48.2	55.65	81.9	130.55	112.3	106.3
Os01g67640	OsAffx.21788.2.S1_x_at	20.8	58.5833	54.0566	18.25	44.75	38.6	62.05	79	71.05	30.35	59.5	102.25	13.2	79.2	21.4667	35.0333	37.5	238	13.25	263.5	59.8	18.7	30.8	32.35	48.45	36.7	90.45	49.55	120.5	62.25	28.1
Os01g68510	Os.33401.1.S1_at	2.05	8.1	10.7211	7.35	6.25	2.5	0.65	1	6.7	7.1	0.95	6.75	3.3	13.3	34.0333	10	1.6	6.45	4.15	9.1	2.5	12.9	3.25	22.75	5.65	2.25	6.75	9.4	11	8.35	14.9
Os01g0960900	Os.43010.1.S1_x_at	82.6	55.0333	95.8693	64	70.1	52.65	109.15	126.3	296.85	872.55	233	98.2	85.45	191.683	199.833	360.383	612.4	50.55	41.1	42	85.05	97.5	50.8	57.4	42.5	82.95	87.4	106.6	108.25	83.65	86.15
Os02g37040	Os.22928.2.S1_at	9.95	114.95	176.648	100.2	206.55	12.6	10.45	85.05	143	101.65	211.75	53.9	136	13.35	31.6833	11.2667	7.65	159.65	192.85	29.35	125.05	29.95	14.35	8.85	143.7	180.45	101.15	26.5	144.9	0.8	69.85
Os02g46460	Os.9303.1.S1_at	185.65	1182.65	1415.46	915.7	1521.8	1445.95	384.7	1287.7	920.65	2763.3	1648.05	240.65	252.55	345.583	509	232.05	334.55	3075.65	6984.1	533.6	1156.6	4310.8	11172	62.65	1818.95	1487.8	1362.65	478.25	1350.35	206.65	745.85
Os02g47090	Os.56367.1.A1_at	27.55	295.033	126.23	14.95	2172.95	115.9	96.5	64.4	22.6	4.9	16.2	2.25	101.25	22.7833	9.2	10.75	2.75	33.4	234.65	10.7	118.5	2.95	29.45	19.75	60.65	50.15	84.8	136.55	523.4	201.55	681.25
Os02g48570	OsAffx.24785.1.S1_at	187.4	283.117	424.039	209.35	191.85	503.45	398	483.3	574.9	373.5	988.25	135.1	151.65	189.517	162.95	169.217	203.75	711.65	2277.7	280.35	547.9	967.5	2219.1	1581.8	380.9	297.15	408.35	140.7	148.4	120.65	94.4
Os03g01290	OsAffx.24931.1.S1_at	14.25	60.7167	61.2194	40	74.3	19.15	59.9	70.95	115.85	120.25	160.7	59.35	47.25	108.45	55.5167	49.2167	17.95	49.35	66.6	26.7	46.25	23.85	20.1	29.1	29.45	50.9	26.95	16.1	82.1	50.05	22.45
Os03g04570	Os.17182.1.S1_at	3744.65	1647.27	1105.95	1649.25	158.15	2344.35	3390.05	3690.5	3255.05	19.75	70.15	1697.3	5804.5	74	214.217	116.167	61.05	261.1	656.35	896.35	143.3	25.85	42.05	16.8	1138.3	805.1	1157.5	1100.7	186.05	1230	283.1
Os03g13240	Os.11621.1.S1_at	697.05	583.083	730.987	752.45	913.55	836.4	1323.1	702.9	748.8	920.75	749.1	1438.2	1925	364.617	373.1	463.583	793.85	732.9	904.35	471.55	836.9	505.65	250.5	254.75	931	843	753.7	893.05	915.2	799.9	879.15
Os03g13250	Os.33446.1.A1_at	265	578.767	585.388	380.25	1393.6	243.35	212	443.4	307.3	513.35	359.5	172.3	150.5	300.217	301.417	339.833	567.65	507.25	854.55	998.45	525.1	377.6	383.55	425.15	617.05	535.7	480.4	482.75	615.25	351.4	672.9
Os03g13274	Os.2360.1.S1_s_at	984.75	1115.22	1007.15	935.05	2282.5	842.25	869.45	1417.55	748.05	3139.9	2557.45	983.55	1087.05	391.017	482.333	527.067	1288.45	1012.15	741.75	502.85	1204.05	2262.6	1233.65	437.5	1723.25	1231.1	1497.7	2026.6	3453.25	901.6	2842.2
Os03g48180	Os.11525.1.S1_s_at	1378.9	3950.97	3289.1	2620.15	4667.95	1665.7	2067.3	3941.6	3860.3	4520.15	11526.6	1180.4	582.45	269.583	525.683	364.3	1110.95	2304.6	5113.85	2480.2	4610.55	4618.65	3794.2	3243.65	3378.15	3137.05	4152.9	4404.05	9902.7	3344.45	9215.2
Os03g51050	Os.38367.1.S1_s_at	3088.6	1658.83	1817.11	1386.65	2738.15	2517.3	3268.45	2387.1	2204.35	1756.7	1904.65	1808.85	4766.3	1249	1080.23	1010.1	1677.95	1958	1825	3050.15	1882.55	4959.45	6764.4	2571.55	1610.95	1552	1377.8	1153	2066.35	930.3	2228.6
Os03g60850	Os.27063.1.S1_at	593.1	544.217	959.641	733.2	281.05	1316.5	935.5	1509.55	1360.4	685.1	1114.8	529.35	377.1	134.867	232.517	290.4	449.65	1841.85	1193.2	221.05	1589.7	1465	1355.8	1742.1	634.05	528.25	713.65	262.1	74.55	252.8	161.9
Os04g36040	Os.49521.1.S1_at	212.9	570.3	665.003	341.8	1467.2	439.3	295.35	794.7	1389.4	1971.1	259.65	167.1	108.15	208.95	251.617	127.95	175.35	403.95	821.95	26.75	249.1	157	50.85	31.9	471.5	321.05	437.5	420.3	815.25	490.1	903.25
Os04g39030	OsAffx.4023.1.S1_x_at	41	101.417	83.3617	68.55	115.05	55.7	50.85	88.3	112.6	107.45	130	88.65	59.45	113.4	102.4	67.1167	103.4	217.3	71.9	518.1	124.5	108.9	252.75	104.15	56.45	79.1	103.15	147.05	158.5	123.25	97.3
Os04g41400	OsAffx.14231.1.S1_x_at	173.4	278.25	254.949	108.25	697.6	221.5	164.65	375.45	181.8	254.4	237.9	129.05	282.3	130	182.517	170.933	322.65	310.3	257.2	472.75	202.1	222.65	292.9	185.8	292.8	183.35	316.2	186.45	363.1	213.2	242.9
Os04g41410	Os.27008.1.A1_at	62.4	121.917	114.201	54.25	126.65	48.45	126.55	46.9	69.8	106.7	56.75	71.7	94.1	115.683	117.3	116.383	179.8	67.65	73.75	269.15	70.35	69	91.3	66.3	76.25	51.3	57.6	158.85	260.5	185.25	126.6
Os04g41450	Os.52574.1.S1_at	83.05	236.4	360.936	155.55	903.55	76.15	94.65	109.95	80.6	306.9	282.75	142.1	109.15	179.983	190.417	157.45	197.85	140.85	63.55	79.95	130.35	87.35	93.25	183.95	291.95	253.55	241.4	171.2	3299.9	145.15	1842.15
Os04g50930	OsAffx.26556.1.S1_at	171.7	124.5	90.5224	95.2	232.45	365.35	385.15	138.1	107.45	51.3	78.4	421	764.55	33.2833	46.3333	41.3667	38.85	226.05	386.35	501.75	237.6	210.5	58.5	53.3	208.8	135.05	218.2	81.2	54	21.3	49.75
Os04g50940	Os.52974.1.S1_at	41	103.833	42.9447	22.6	1086.15	461.75	622.5	57.5	21.85	47.9	17.5	9.9	3832.4	26.2833	39.1667	46.2	56.8	27	518.5	38.9	97	53.3	153.05	722.6	56.1	63.15	116.8	85.15	455.5	210.65	811.8
Os04g50950	Os.11322.1.S1_at	7.7	1120.8	672.077	74.8	9228.05	233.3	224.1	158.95	161.95	59.8	32.3	5.75	470.35	48.35	53.1833	47.5167	15.85	49.35	393.25	20.15	91.05	58.55	10.7	41.55	422.15	507.6	419.05	227.6	5551.95	661.25	5875.25
Os04g56560	Os.55838.1.S1_at	51.55	134.05	99.8718	41.05	796.7	52.25	43.15	57.6	28.5	54.15	42.35	72.55	25.1	49.1167	42.8333	59.45	39.1	42.15	44.85	48.8	39.6	75.25	55.85	46	53.35	56	65.25	45.75	55.45	32.7	109.2
Os04g59480	OsAffx.14480.1.S1_at	74.9	136.883	124.81	83.7	296.8	242.2	296.1	188.2	148.4	234.8	326.15	381.8	480.35	68.1167	43.45	33.7333	47.95	300.75	314.7	254	165	89.5	226.45	79.1	116.05	90.8	127.05	197.9	297.15	82.6	155.4
Os05g27010	Os.17273.1.S1_at	1562.3	503.1	727.232	453.75	566.45	1140.65	1899.5	783.75	715.8	465.75	242	456.55	5470.8	107.233	124.4	82.8	118.3	1527.85	4314.9	1413.2	651.4	266.5	385.5	2096.45	645.65	712.35	477.35	701.85	714.45	210	829.6
Os05g27304	OsAffx.14846.1.S1_at	187.5	1029.62	603.549	449.1	1135.05	186.35	261.4	840.85	851.95	163.1	720.95	131.6	231.4	349.95	428.9	222.833	162.6	356.8	635.95	218	197.7	266.6	378	198.35	541.8	429.45	695.4	2339.55	4430.2	980.6	1604.5
Os05g33960	Os.38339.1.S1_at	588.9	109.167	135.448	93.35	188.05	42.65	54.65	71	102.35	206.05	89.8	7.35	6.25	59.0167	207.883	273.867	246.7	258.45	263.4	620	306.3	44.7	184.3	246.9	73	75	75.7	156.55	267.25	385.25	394.85
Os05g34000	Os.55557.1.S1_at	101.8	27.2667	27.2543	9.05	45.2	8.95	9	17.45	23.4	2.25	1.05	1.7	3.85	43.3	28.2	109.333	72.85	15.4	33.95	14.55	42.15	2.8	52.95	17.15	13.4	7.1	1.4	42.05	35.2	79.8	57
Os05g34010	Os.34673.1.S1_at	725.05	308.1	1237.27	945.55	933.3	951.85	1124.55	837.2	566.15	1230	1146.7	1945.6	974.15	141.317	154.283	95.4833	121.35	1947.1	1682	1016.5	986.35	564.45	486.2	577.65	901.9	1034.35	1064.85	855.05	598.5	1124.45	1082.4
Os05g34030	OsAffx.27149.1.S1_at	6.55	18.7667	116.414	16.85	495.55	24.65	19.4	12.75	29.7	26.35	19.3	9.95	4.3	14.05	7.38333	16.2833	65.35	9.05	7.75	38.55	5.35	8.1	9.4	4.7	104.05	95.45	48.9	31.6	84.65	37.2	121.8
Os05g35594	Os.52604.1.A1_at	86.25	117.817	107.233	98.25	46.75	62.45	25.65	217.75	130.5	50.75	45.2	38.75	15.15	47.0833	34.1667	41.5	43.6	98.4	181.75	164.35	105.75	146.2	152.35	33.25	95.35	79.25	95.6	191.6	107.8	48.55	45.7
Os06g13210	Os.52127.1.S1_at	7.85	26.0667	210.158	14.6	358.05	89.85	70.55	60.2	115.45	250	42.45	64.75	24.35	11.0833	20.8167	16.65	48.5	143.8	27.9	579.4	140.85	177.5	219.25	10.5	205.05	76.35	150.25	10.2	133.5	7.5	147.65
Os06g15370	Os.19130.1.S1_at	1740	963.283	843.918	366.85	971.4	1386.3	1242.8	3513.6	5161.75	564.65	378.4	34.25	1339.9	584.133	764.117	528.2	1219.05	1742.6	2408.4	6849.7	1787	815.25	3752.3	3830.45	589.2	477.55	759.6	804	447.45	965.4	626.8
Os06g21900	OsAffx.27759.1.S1_at	177.35	61.0167	54.4124	41.8	92.85	46.25	36.1	80.3	69.35	67.05	110.15	44	32.15	69.3	51.2333	45.9333	50.2	32.4	104.45	75.5	625.05	3420.65	1791.9	186.35	43.6	80.7	80.4	39.4	50.7	53.05	46.95
Os06g38294	Os.11807.1.S1_at	57.55	62.4333	104.618	26.7	27.9	51	52.1	19.85	27.3	26.3	42.2	71.25	59.8	70.4667	70.8333	51	25.6	76.3	50.65	61.8	47.15	76.4	89.4	34.65	42.6	25	40.8	41	44.65	30.3	17.4
Os06g49220	Os.49996.1.S1_at	505.7	423.967	567.064	568.05	454.9	385.85	309.2	245.05	144	87.6	6.35	176.9	76.25	30.3167	12.2	16.2	4.6	164.05	38.55	129.5	257.65	397.35	325.7	206.4	767.75	731.65	738.85	340.1	668.4	155.7	838.1
Os06g49240	Os.53068.1.S1_at	7.15	31.1833	28.769	10.35	35.1	13.3	3.3	15.25	20.85	10.65	7.8	4.55	3.15	37.2833	10.0667	18.8833	4.2	55.05	22.3	302.9	2.65	25.25	48.05	19.7	2.55	10.65	8.45	14.25	19	4.1	4.05
Os06g49250	Os.18958.1.S1_at	1451.55	414.033	513.059	848.9	743.45	1098.7	1405.6	894.95	969.65	420.8	520.3	2044.45	6055.7	161.783	106.433	90.4667	72.15	983.85	1447.75	388.1	1114.05	1137.8	2409.15	3728	1012.8	1078.35	991.2	716.7	437.8	216.35	607.7
Os07g01070	Os.53798.1.S1_at	21.75	69.2333	37.8674	54.35	24.4	21.15	3.5	27.05	29.05	18.75	28.85	24.8	14.2	33.9833	23.3	20.9833	23.85	40.25	16.55	84.1	28.95	105.3	56.6	22.8	21.6	38.5	31.75	9.75	8.25	10.75	28.9
Os07g41250	Os.27386.1.S1_at	147.5	519.917	1089.3	636.3	1097.95	451.45	552.25	826.6	404.6	740.7	436.55	390.2	324.1	677.5	951.35	804.517	660.6	246.1	490.6	240.85	364.4	386.5	738.1	459.65	1018	733.25	871.95	863.65	1012.1	769.15	747.75
Os08g05910	Os.7458.1.S1_a_at	2603.55	8085.3	6313.76	6823.3	7919.8	3703.85	5756.7	13656	16938.5	9177.85	8808.6	3649.35	2567.6	2621.53	2105.6	2237.25	5966.15	13024.7	20276.8	709.85	11296.1	2648.4	2567.1	585.95	6158.85	6170.2	6192	7839.5	12350.9	6666.8	14537.2
Os08g41590	OsAffx.17460.1.S1_at	3.45	175.283	128.586	196.35	148.6	37.15	48.4	426.5	425.45	264	866.1	23.15	80	35.1833	20.1333	21.2667	52.25	248.2	214.75	13.4	50.9	56.6	43.7	26.9	204.8	206.55	162.9	95.1	23.4	21.2	37.3
Os10g02080	OsAffx.30237.1.S1_x_at	6.55	25.9333	14.5956	34.7	6.5	42.3	18.8	10.8	39.05	10.65	17.8	8.1	5.65	34.6667	25.05	7.11667	5.05	8.25	6.65	6.4	20.1	10.5	43.1	5.5	8.5	5.85	5.65	15.55	14.85	5.8	5.1
Os10g02100	OsAffx.30238.1.S1_at	68.75	180.167	118.133	83.35	149.1	79.25	44.7	72.05	85.5	136.95	97.7	104.95	35.7	69.6167	81.4833	187.633	244.55	60.8	50.25	46.6	67.2	214.65	81.6	52.55	144.2	96.65	122.4	127.6	57.05	142.65	44.6
Os10g02210	OsAffx.20798.1.S1_x_at	245.65	189.217	141.998	161.75	175.75	293.35	392.95	235.75	332.55	155.05	130.85	319.6	348.05	86.6167	99.0833	49.85	137.05	118.7	222.4	38.8	88.35	276.45	392.25	197.45	145.15	153.75	192.25	175.65	136.1	165	134.5
Os10g02220	Os.4008.1.S1_a_at	19.9	742.267	765.651	250.75	18.95	282.75	485.15	570.6	663.8	434.35	774.3	691.8	374.3	128.517	95.8833	68.15	98.8	259.65	404.6	49.05	169.75	24.3	5.3	26.75	808.35	458.35	741.65	480.85	42.65	222.25	34.5
Os10g02240	Os.46739.1.A1_x_at	161.35	482.65	729.495	894.6	260.7	1133.7	1579.85	401.45	648.7	650.5	1118.1	2390.4	2362.7	61.6	98.0667	198.033	289.75	572.1	766.5	173.15	444.7	491.6	348.05	171.8	640.2	697.15	793	472.2	394.8	285.55	217.35
Os10g02260	Os.21957.2.S1_at	11.4	89.55	105.595	153.8	28.95	72.4	108.85	306.6	367.2	163.95	557.3	149.45	82.25	24.25	18.35	20.6667	20.25	342.55	304.2	21.1	41.5	22.4	29.6	5.75	127.25	140.8	85.95	42.85	3.65	29.15	9.4
Os10g02340	OsAffx.20797.1.S1_at	32.1	434.467	477.355	401.8	65.05	250.4	226.3	301.85	315	138	156.7	234.95	143.95	145.633	96.1333	121.8	63.55	112.35	215.2	18.8	164.95	69.45	125.2	27.1	569.55	477.9	458.8	182.2	126.65	104.25	69.35
Os10g05780	Os.46723.1.S1_at	22	52.4	57.2517	21.55	7.85	22.6	21	16.2	15.6	11.7	7.6	63.55	15.95	25.15	13.2333	12.9667	12.35	23.35	15.55	3	12.75	13.9	44.1	33.2	38.85	30.05	24.2	25.1	24.55	18.7	12.55
Os10g22560	Os.46546.1.S1_at	576.65	2548.35	2798.52	5915.7	510.6	2966.85	5655.95	3658.9	4338.7	2201.4	3236.8	6200.8	2080.65	1035.98	1019.45	985.133	1327.25	2506.1	2735.3	249.4	1856.45	184.45	266.5	253.5	5014.95	4857	5418.25	4297.75	1316.45	1647.8	1005.8
Os10g33170	Os.17250.1.S1_at	34.7	1822.4	1885.41	1329.65	762.8	299.75	423.25	1380.25	1873.6	2018.35	4198.9	530.45	1173.45	1435.12	1227.88	1169.25	514.35	1591.25	2975.95	132.6	1286.95	7.9	119.35	56.75	1614.1	1795.6	1870.75	1296.85	1178.35	581.75	609.85
Os10g33210	Os.46447.1.S1_at	27.1	102.167	75.1055	47.55	25.15	332.75	904.75	74.1	124.8	4.4	22.05	120.3	2837.4	29.1833	19.0667	8.18333	3.2	114.35	1225.65	55.1	168.7	36.45	18.2	19.35	50.2	45.1	74.8	101.55	128.35	41.15	104.6
Os10g40600	Os.3048.1.S1_at	10.2	2641.83	1284.88	462.95	567.5	578.55	885.5	1533.65	2829.75	61.5	156.8	93.65	143.65	175.283	55.6667	56.75	60.55	73.4	227.7	5.8	64.8	49.8	13.1	80.1	640.2	483.55	448.8	362.7	496.1	138.55	724.85
Os10g42870	Os.2980.1.S1_at	909.5	1159.52	1531.72	1291.1	1454.9	1884.1	1300.65	1387.7	1096.1	1331.15	967.65	1016.65	1293.1	389.033	472.783	786.133	687.35	985.05	1196.8	805.75	868.7	751.3	756.15	1103.25	1476.55	1443.45	1569.4	1500.7	1629.4	1172.2	1252.3
Os10g42900	Os.46613.1.S1_at	2361.2	163.283	266.577	214.6	583.55	340.8	217.9	307.75	282.4	380.25	493.85	442.45	78.05	54.5167	57.9167	27.95	109.4	264.75	267.5	175.55	581.3	1134.05	1909.15	2700.95	281.9	283.15	377.1	235.1	534.95	240	476.75
Os11g12740	Os.53914.1.S1_at	59.25	294.267	654.453	117.45	324.4	51.4	88.9	85.75	157	2211.7	774.3	177.8	43	1340.47	2288.72	1938.45	1469.6	925	368	95.35	170.85	36.25	20.6	25.7	434.9	405.5	325.9	240.25	134.7	416.35	200.95
Os11g17970	OsAffx.18909.1.S1_at	149.55	476.567	284.337	389.45	149.9	85.8	104.15	346.95	811.85	146.3	557.65	109.85	13.8	83.4167	45.05	84.8833	69.85	257.65	199.25	173.95	293.65	3432.4	7277.55	711.05	475.65	369.1	465.95	755.25	629.6	181.65	283.35
Os11g18044	Os.11388.1.S1_at	85.7	1000.07	716.57	410.3	238.35	200.85	203.7	386.45	276.5	430.75	1088.05	309.5	604.2	60.7333	44.5167	41.5833	31.55	188.7	159.05	107.95	186.9	83.35	136.25	849.65	663.65	526.95	582.1	523.05	872.3	108.05	424.95
Os11g18110	OsAffx.7138.1.S1_at	30.2	86.6167	141.536	69.6	53.2	511.4	413	114.25	133.45	29.9	44.95	414.1	43.65	76.7	63.3333	35.85	51.55	142.25	268.9	69.65	145.7	64.85	64.6	44.75	52.1	50.7	63.8	52.5	56.15	61.5	31.75
Os11g23890	OsAffx.7178.1.S1_at	17.4	25.0333	16.2428	7.5	9.4	42.15	22.55	9.9	20.15	6.5	2.05	22.7	8.45	24.6667	8.21667	11.8333	21	56.75	39	15.55	127.25	705.9	976.55	44.65	34.7	6	21.9	8.65	13.5	27	7.55
Os12g12934	Os.19586.1.S1_at	13.1	48.7167	1030.24	616.25	10.45	1005.3	138.1	725.15	421.55	1241.45	796.4	1585.5	204.5	27.1667	28.3333	16.6667	3.6	1195.65	536.6	276.75	240.7	22.4	24.15	20.55	246.35	296.9	320.9	4.95	7.1	12.8	7.95
Os12g13790	OsAffx.26556.2.S1_at	58.75	27.4833	76.5857	49.95	66.85	12.45	75.2	19.75	38.95	69.5	37.85	18.6	41.15	66	69.5333	28.9167	83.15	10.5	17.9	20.95	39.55	32.7	76.4	85.65	30.35	51.05	46.65	82.4	32.8	23.55	38.05
Os12g44100	Os.51071.1.A1_x_at	189.25	784.65	672.932	566.2	61.8	122.95	73.65	606.6	549.35	207.8	499.95	163.8	46.15	226.367	316.683	403	516.2	667.05	447.7	4471.05	307.3	192.85	503.5	194.5	648.7	562.7	562	2151.35	468.05	1099.5	199.55
Os12g44110	Os.52570.1.S1_at	36.9	282.533	796.542	974.55	444	2210.15	4393.35	3974.95	3203.6	3.55	4.95	1524.7	2689.65	27.6667	58.9167	45.4333	50.4	664.05	1593.65	4688.85	682	8.4	9.55	21.1	708.1	682.2	1436.45	126.95	55.5	46.85	48.1
