# Supplementary material for: Genomic survey, characterization and expression profile analysis of the peptide transporter family in rice (Oryza sativa L.)
Source: BMC Plant Biol. 2010 May 20;10:92. doi: 10.1186/1471-2229-10-92 (PMC3017762; doi:10.1186/1471-2229-10-92)
Supplement: Additional file 8 — Results of differential expression analysis in 7 d-old seedlings subjected to three phytohormone (NAA, GA3 and KT) treatments and plumule or radicle with light/dark regulation in MH63 and ZS97 [file 1471-2229-10-92-S8.XLS]

## Sheet: Additional file 8a
Additional file 8a Results of differential expression analysis in 7 d-old seedlings subjected to three phytohormone (NAA, GA3 and KT) treatments and plumule or radicle with light/dark regulation in MH63. Differential expression genes have been taken p value less than 0.05 and fold change >2 or <0.5, which are described by "Y". When fold change >2, regulation is up, and when fold change <0.5, regu…
			Phytohormone Treatment									Plumule			Radicle
NO.	Gene Name	Probe Set ID	NAA Vs Seedling			GA3 Vs Seedling			KT Vs Seedling			Light Vs Dark			Light Vs Dark
			P value	Fold	Differential expression genes	P value	Fold	Differential expression genes	P value	Fold	Differential expression genes	P value	Fold	Differential expression genes	P value	Fold	Differential expression genes
1	Os01g01360	Os.34674.1.S1_at	0.0165607	1.42051		0.119997	1.3061		0.355889	1.23192		0.119064	2.86255		0.507362	0.95255
2	Os01g04950	Os.4709.1.S1_a_at	0.558942	0.943987		0.216438	1.13933		0.490075	0.898126		0.0330221	1.94842		0.100245	1.18348
3	Os01g37590	Os.45923.1.S1_at	6.01321e-06	0.382052	Y	2.34011e-05	0.386883	Y	5.5917e-06	0.420176	Y	0.602546	1.49401		0.595827	2.07328
4	Os01g54515	OsAffx.21623.1.S1_at	0.951411	1.03269		0.274463	0.383654		0.220287	2.34231		0.705193	0.695853		0.847719	1.81429
5	Os01g55600	Os.32224.1.S1_at	0.19944	0.28044		0.150193	0.176748		0.272411	0.393559		0.406583	0.707547		0.739987	1.25564
6	Os01g55610	Os.34952.1.S1_at	0.367092	1.26853		0.536756	0.791594		0.711773	0.887332		0.239091	0.451263		0.124823	0.561856
7	Os01g65100	Os.9321.1.S1_a_at	0.731702	1.1033		0.064151	2.62977		0.0522263	2.24526		0.13526	1.53971		0.192127	1.27792
8	Os01g65110	Os.32686.1.S1_at	0.522438	0.59152		0.536372	1.50908		0.479459	0.544781		0.148399	1.70043		0.786351	2.93328
9	Os01g65120	OsAffx.9518.1.S1_at	0.415603	0.45828		0.412745	0.455712		0.424255	0.467266		0.324056	1.98273		0.305843	1.53428
10	Os01g65150	Os.32964.1.S1_at	0.409472	1.47576		0.150854	0.177738		0.169046	0.219479		0.01011	9.96581	Y	0.511058	2.70221
11	Os01g65169	Os.53707.1.S1_x_at	0.651581	0.901418		0.640151	0.898168		0.873659	0.960213		0.140965	2.51527		0.52663	2.29728
12	Os01g65190	OsAffx.11741.1.S1_x_at	0.305804	0.32069		0.254879	0.237931		0.424036	0.47931		0.537957	1.63287		0.463269	6.875
13	Os01g65200	Os.26151.1.S1_s_at	0.115254	1.44377		0.249039	1.29151		0.42002	1.2718		0.692525	0.909737		0.189893	1.59125
14	Os01g65210	OsAffx.23922.1.S1_at	0.256096	0.233847		0.44886	0.497707		0.238073	0.201334		0.705744	1.48571		0.468277	1.21315
15	Os01g67630	OsAffx.21788.1.S1_at	0.00711537	0.331233	Y	0.0192045	0.432782	Y	0.0400403	0.576935		0.698158	0.863885		0.834985	1.20167
16	Os01g67640	OsAffx.21788.2.S1_x_at	0.836753	0.883602		0.366276	0.489463		0.869689	1.08808		0.469648	1.30846		0.248833	1.35846
17	Os01g68510	Os.33401.1.S1_at	0.411052	0.0909732		0.474637	0.213681		0.405975	0.0803949		0.402595	0.146497		0.938102	0.8
18	Os01g0960900	Os.43010.1.S1_x_at	0.0237005	2.81993	Y	0.0737698	2.30755		0.0945688	2.19895		0.238237	0.900425		0.350979	1.14957
19	Os02g37040	Os.22928.2.S1_at	0.261271	1.29577		0.246029	1.23331		0.897425	1.05047		0.203292	4		0.00521571	2.72575	Y
20	Os02g46460	Os.9303.1.S1_at	0.262305	2.64236		0.268909	2.22638		0.107013	2.20454		0.445027	0.567368		0.396851	1.86809
21	Os02g47090	Os.56367.1.A1_at	0.77697	1.12071		0.908515	1.05338		0.539158	1.26639		0.514257	1.48965		0.143554	0.477673
22	Os02g48570	OsAffx.24785.1.S1_at	0.438297	0.846819		0.395776	0.83185		0.728448	1.08321		0.486851	1.15038		0.5196	0.998689
23	Os03g01290	OsAffx.24931.1.S1_at	0.58775	0.600976		0.206119	0.0282047		0.503623	0.512023		0.190949	0.374911		0.92503	3.44271
24	Os03g04570	Os.17182.1.S1_at	0.204761	0.716242		0.302993	0.775544		0.233146	0.733533		0.102372	0.417397		0.0442627	0.259234	Y
25	Os03g13240	Os.11621.1.S1_at	0.0422931	1.28184		0.1149	1.19631		0.799241	0.970779		0.147127	1.29468		0.00279587	1.27142
26	Os03g13250	Os.33446.1.A1_at	0.323695	1.15078		0.18138	1.18963		0.334957	1.17318		0.0770772	0.758758		0.837713	1.18585
27	Os03g13274	Os.2360.1.S1_s_at	0.0216803	1.18211		0.102081	1.16916		0.216317	0.92701		0.0514259	1.64541		0.0899726	1.365
28	Os03g48180	Os.11525.1.S1_s_at	0.665355	0.942585		0.667143	1.05707		0.0945279	1.25052		0.358576	1.22588		0.850318	0.9702
29	Os03g51050	Os.38367.1.S1_s_at	0.563754	1.05833		0.0346266	1.2419		0.225218	1.09806		0.248778	1.23763		0.541759	1.131
30	Os03g60850	Os.27063.1.S1_at	0.022279	0.586465		0.0196513	0.572099		0.102026	0.731254		0.834545	1.0739		0.268865	2.05692
31	Os04g36040	Os.49521.1.S1_at	0.739128	0.943265		0.580649	1.07909		0.110603	1.25719		0.0956873	0.642924		0.207761	0.423378
32	Os04g39030	OsAffx.4023.1.S1_x_at	0.764344	1.10682		0.529108	0.773556		0.693924	0.85033		0.296034	1.20928		0.893327	1.11259
33	Os04g41400	OsAffx.14231.1.S1_x_at	0.752233	1.11332		0.456317	1.23063		0.430254	1.24413		0.522922	0.758614		0.319067	1.07711
34	Os04g41410	Os.27008.1.A1_at	0.246099	0.517854		0.259386	0.522588		0.238512	0.507201		0.163748	0.543461		0.0655353	0.690864
35	Os04g41450	Os.52574.1.S1_at	0.466657	0.916932		0.0291743	0.732377		0.00185796	0.561282		0.156166	0.81084		0.339938	1.06013
36	Os04g50930	OsAffx.26556.1.S1_at	0.273344	1.52844		0.538943	1.28542		0.314142	1.49535		0.47954	0.725973		0.409915	1.02951
37	Os04g50940	Os.52974.1.S1_at	0.216022	0.319536		0.674956	0.782181		0.84061	0.889702		0.0891064	0.405562		0.239068	0.27964
38	Os04g50950	Os.11322.1.S1_at	0.327192	1.13079		0.899846	0.983108		0.0767534	0.777303		0.496461	0.441328		0.0743273	0.496825
39	Os04g56560	Os.55838.1.S1_at	0.0424431	0.574884		0.0288629	0.501528		0.0146081	0.436146	Y	0.739313	0.871767		0.065098	0.453704
40	Os04g59480	OsAffx.14480.1.S1_at	0.291307	1.34445		0.68727	0.869313		0.881335	1.04775		0.0875194	1.99953		0.0973336	0.962219
41	Os05g27010	Os.17273.1.S1_at	0.153988	0.6564		0.476339	0.83865		0.426738	0.82995		0.0653409	2.13475		0.866774	1.31398
42	Os05g27304	OsAffx.14846.1.S1_at	0.0875687	0.702929		0.594148	0.912917		0.883275	0.977894		0.140454	2.05699		0.0536444	1.35437
43	Os05g33960	Os.38339.1.S1_at	0.00458166	0.580331		0.0432659	0.652983		0.110389	0.819994		0.488016	1.21885		0.141788	1.44541
44	Os05g34000	Os.55557.1.S1_at	0.320371	0.0632091		0.516585	0.396272		0.815947	0.78282		0.31148	0.606021		0.0863207	3.31188
45	Os05g34010	Os.34673.1.S1_at	0.208438	0.884479		0.0216543	0.732826		0.0715732	0.735762		0.0164316	1.57818		0.324591	0.607103
46	Os05g34030	OsAffx.27149.1.S1_at	0.534542	1.49815		0.715188	1.2634		0.435876	1.68946		0.485876	0.373945		0.218927	0.682382
47	Os05g35594	Os.52604.1.A1_at	0.0617735	0.558369		0.381147	0.762435		0.0493528	0.502498		0.00602631	8.90343	Y	0.58299	0.778351
48	Os06g13210	Os.52127.1.S1_at	0.263537	1.67651		0.0868367	2.0647		0.0585552	2.48397		1	1		0.482072	0.985484
49	Os06g15370	Os.19130.1.S1_at	0.860854	0.977393		0.0803292	1.25825		0.455835	1.1126		0.00893379	2.11046	Y	0.816928	1.15983
50	Os06g21900	OsAffx.27759.1.S1_at	0.957093	0.975067		0.474228	0.707035		0.79732	0.894924		0.517783	0.739346		0.819263	0.640351
51	Os06g38294	Os.11807.1.S1_at	0.149278	0.556202		0.0477056	0.335218	Y	0.131207	0.526771		0.99562	1.00238		0.901665	1.41358
52	Os06g49220	Os.49996.1.S1_at	0.256846	1.19651		0.899545	0.976953		0.324073	0.832848		0.0203825	3.31131	Y	0.428528	2.87983
53	Os06g49240	Os.53068.1.S1_at	0.316335	0.284378		0.20668	0.0823199		0.613428	0.628625		0.452226	0.732558		0.124578	1.52
54	Os06g49250	Os.18958.1.S1_at	0.0915173	1.64406		0.102631	1.36029		0.163548	1.46252		0.105528	2.166		0.671666	1.18579
55	Os07g01070	Os.53798.1.S1_at	0.398296	0.723227		0.921144	0.968824		0.972731	0.988815		0.654344	1.19809		0.899446	2.11
56	Os07g41250	Os.27386.1.S1_at	0.0185135	1.55484		0.118039	1.31462		0.0611058	1.50364		0.251653	1.33788		0.231437	1.27967
57	Os08g05910	Os.7458.1.S1_a_at	0.386082	1.08002		0.234492	1.11172		0.289163	0.830872		0.0857021	0.878444		0.000782513	0.832383
58	Os08g41590	OsAffx.17460.1.S1_at	0.340643	0.105049		0.397802	0.210098		0.385464	0.188111		0.224002	3.02174		0.630199	3.32609
59	Os10g02080	OsAffx.30237.1.S1_x_at	0.181475	0.400676		0.463674	0.674556		0.702837	0.82164		0.59551	2.06829		0.854416	0.41697
60	Os10g02100	OsAffx.30238.1.S1_at	0.575618	1.28798		0.674381	1.2144		0.710888	1.20064		0.00587214	0.520611		0.266765	1.97463
61	Os10g02210	OsAffx.20798.1.S1_x_at	0.112249	2.03403		0.0895436	2.14948		0.0992139	2.15654		0.551946	0.879526		0.318347	1.61667
62	Os10g02220	Os.4008.1.S1_a_at	0.272418	0.856658		0.519298	0.910863		0.065871	0.580988		0.32614	1.17413		0.100223	1.84698
63	Os10g02240	Os.46739.1.A1_x_at	0.402771	0.816864		0.838646	0.956096		0.779874	0.939678		0.0880158	1.75343		0.00747919	2.5769	Y
64	Os10g02260	Os.21957.2.S1_at	0.466795	0.838415		0.121894	0.6399		0.551155	0.841569		0.110915	2.82555		0.663455	3.21875
65	Os10g02340	OsAffx.20797.1.S1_at	0.733224	1.1012		0.768742	1.08434		0.591679	1.15703		0.56818	1.21018		0.14717	0.405882
66	Os10g05780	Os.46723.1.S1_at	0.443927	0.406401		0.618874	0.607628		0.985399	0.986409		0.228364	1.3901		0.662698	1.03727
67	Os10g22560	Os.46546.1.S1_at	0.00852479	1.57483		0.0206656	1.42238		0.736238	0.889938		0.00315311	2.37801	Y	0.188506	0.653736
68	Os10g33170	Os.17250.1.S1_at	0.000694489	0.639125		0.00673715	0.661462		0.0349253	0.817063		0.00262127	2.23843	Y	0.177218	1.79921
69	Os10g33210	Os.46447.1.S1_at	0.4513	0.635008		0.818701	1.12901		0.975915	1.01426		0.000436433	1.7632		0.933532	1.01319
70	Os10g40600	Os.3048.1.S1_at	0.408937	0.780986		0.807234	0.932856		0.223088	0.643835		0.07283	4.03435		0.995444	2.12833
71	Os10g42870	Os.2980.1.S1_at	0.322105	1.08909		0.0775566	1.18189		0.347273	0.786347		0.0387176	1.60225		0.709563	0.87737
72	Os10g42900	Os.46613.1.S1_at	0.026346	0.335434	Y	0.0253768	0.349043	Y	0.075584	0.509691		0.235033	1.31516		0.299011	1.11342
73	Os11g12740	Os.53914.1.S1_at	0.806635	0.880193		0.709401	0.809211		0.63395	0.762745		0.247477	0.682235		0.291898	1.77611
74	Os11g17970	OsAffx.18909.1.S1_at	0.180314	0.777194		0.609626	0.909073		0.472898	0.874659		0.00629026	5.09477	Y	0.275578	1.53631
75	Os11g18044	Os.11388.1.S1_at	0.0486033	0.657112		0.364926	0.866216		0.364341	0.839331		0.0128373	2.46129	Y	0.0885457	2.30158
76	Os11g18110	OsAffx.7138.1.S1_at	0.682285	0.8408		0.905028	0.956		0.796956	0.9016		0.327713	0.742128		0.215306	0.892074
77	Os11g23890	OsAffx.7178.1.S1_at	0.431643	0.289474		0.711572	0.671053		0.353258	1.85526		0.23262	0.155391		0.037439	0.367063	Y
78	Os12g12934	Os.19586.1.S1_at	0.340883	0.809644		0.110277	0.657931		0.566597	1.15929		1	1		0.185035	8.15
79	Os12g13790	OsAffx.26556.2.S1_at	0.90459	1.0879		0.771788	0.795841		0.818564	0.838374		0.858602	1.10853		0.444173	1.25238
80	Os12g44100	Os.51071.1.A1_x_at	0.305226	1.25123		0.782359	1.07178		0.177508	1.34658		0.31764	1.29596		0.257854	1.63497
81	Os12g44110	Os.52570.1.S1_at	0.964425	0.990953		0.0581499	1.45424		0.257709	1.48893		0.026061	1.57722		0.773443	0.905448

## Sheet: Additional file 8b
Additional file 8b Results of differential expression analysis in 7 d-old seedlings subjected to three phytohormone (NAA, GA3 and KT) treatments and plumule or radicle with light/dark regulation in ZS97.Differential expression genes have been taken p value less than 0.05 and fold change >2 or <0.5, which are described by "Y". When fold change >2, regulation is up, and when fold change <0.5, regul…
			Phytohormone Treatment									Plumule			Radicle
NO.	Gene Name	Probe Set ID	NAA VS Seedling			GA3 VS Seedling			KT VS Seedling			Light VS Dark			Light VS Dark
			P value	Fold	Differential expression genes	P value	Fold	Differential expression genes	P value	Fold	Differential expression genes	P value	Fold	Differential expression genes	P value	Fold	Differential expression genes
1	Os01g01360	Os.34674.1.S1_at	0.0892885	1.404		0.0520946	1.3721		0.0166475	1.67342		0.471045	1.15685		0.0806362	1.93831
2	Os01g04950	Os.4709.1.S1_a_at	0.19143	1.19078		0.0123837	1.47756		0.0852145	1.26461		0.0694369	1.89421		0.173673	1.3943
3	Os01g37590	Os.45923.1.S1_at	0.022949	0.481393	Y	0.0184029	0.462208	Y	0.00311514	0.274185	Y	0.72559	1.42771		0.720397	1.33571
4	Os01g54515	OsAffx.21623.1.S1_at	0.977449	0.985048		0.590455	0.711238		0.786051	1.15868		0.22008	4.125		0.0803072	8.19774
5	Os01g55600	Os.32224.1.S1_at	0.372196	0.125273		0.469006	0.294317		0.375985	0.13282		0.706643	0.785047		0.0823695	0.757937
6	Os01g55610	Os.34952.1.S1_at	0.460826	0.850588		0.0528648	0.54688		0.0997294	0.618189		0.664843	0.677803		0.786195	1.10079
7	Os01g65100	Os.9321.1.S1_a_at	0.00848757	2.07891	Y	0.0135968	2.15092	Y	0.05683	4.14335		0.85058	0.849202		0.0332582	0.630646
8	Os01g65110	Os.32686.1.S1_at	0.655639	0.721364		0.920148	0.937862		0.240908	2.56495		0.272177	2.36174		0.675142	1.17754
9	Os01g65120	OsAffx.9518.1.S1_at	0.522348	1.40283		0.142567	3.69278		0.103485	2.52776		0.463397	2.0035		0.129786	2.41055
10	Os01g65150	Os.32964.1.S1_at	0.0916283	13.6432		0.0937913	13.6432		0.0958633	11.9775		0.0940033	4.23279		0.303089	2.50814
11	Os01g65169	Os.53707.1.S1_x_at	0.0423385	5.181	Y	0.0875239	4.06756		0.0395114	4.77043	Y	0.0947791	2.21189		0.888116	0.924759
12	Os01g65190	OsAffx.11741.1.S1_x_at	0.224461	2.0789		0.124485	4.75907		0.00477693	5.67379	Y	0.182854	8.69182		0.695731	1.45545
13	Os01g65200	Os.26151.1.S1_s_at	0.0963961	2.23686		0.0472495	2.16017	Y	0.237278	1.69125		0.417099	0.863698		0.619792	1.0872
14	Os01g65210	OsAffx.23922.1.S1_at	0.864371	1.11718		0.95238	1.04201		0.626299	1.35047		0.520153	0.647668		0.43888	2.51626
15	Os01g67630	OsAffx.21788.1.S1_at	0.072792	0.384546		0.0714348	0.388984		0.100662	0.449107		0.0272087	0.729297		0.110849	1.22813
16	Os01g67640	OsAffx.21788.2.S1_x_at	0.859804	0.896283		0.576201	0.678918		0.236245	1.67325		0.680016	0.795984		0.1156	4.28826
17	Os01g68510	Os.33401.1.S1_at	0.60396	0.526998		0.386279	0.209867		0.685758	0.6296		0.920429	1.12575		0.479352	0.738255
18	Os01g0960900	Os.43010.1.S1_x_at	0.102466	0.443312		0.650632	0.86524		0.781838	0.911658		0.165277	1.27436		0.15054	1.25653
19	Os02g37040	Os.22928.2.S1_at	0.63344	0.813483		0.964868	1.02152		0.186456	0.572608		0.0866692	33.125		0.312645	2.07445
20	Os02g46460	Os.9303.1.S1_at	0.205338	1.28506		0.851147	1.05111		0.844	0.962693		0.32009	2.3143		0.118573	1.81048
21	Os02g47090	Os.56367.1.A1_at	0.21996	0.480473		0.164785	0.397291		0.419132	0.671791		0.659364	0.677499		0.556169	0.768294
22	Os02g48570	OsAffx.24785.1.S1_at	0.582269	0.898265		0.26971	0.70076		0.838496	0.963		0.484139	1.16618		0.33775	1.57203
23	Os03g01290	OsAffx.24931.1.S1_at	0.552191	0.481057		0.844419	0.831436		0.528771	0.44022		0.0121742	0.321678	Y	0.077854	3.65702
24	Os03g04570	Os.17182.1.S1_at	0.843195	1.02925		0.127133	0.727969		0.84019	1.04661		0.802331	0.894878		0.497183	0.657188
25	Os03g13240	Os.11621.1.S1_at	0.189305	1.27362		0.438843	1.15324		0.872807	1.03107		0.660991	1.11645		0.590244	1.04101
26	Os03g13250	Os.33446.1.A1_at	0.574716	1.05409		0.414941	0.91512		0.131146	0.820652		0.361697	1.37379		0.796555	0.914326
27	Os03g13274	Os.2360.1.S1_s_at	0.000405055	1.71102		0.0151382	1.22236		0.0010556	1.48707		0.182092	2.24778		0.201961	1.21499
28	Os03g48180	Os.11525.1.S1_s_at	0.861285	1.02707		0.77476	0.953771		0.152766	1.26262		0.247749	1.31682		0.485725	1.07461
29	Os03g51050	Os.38367.1.S1_s_at	0.311964	0.886545		0.195184	0.854103		0.0551691	0.758237		0.681672	1.23939		0.711288	0.927196
30	Os03g60850	Os.27063.1.S1_at	0.0555739	0.660716		0.0207818	0.550466		0.126243	0.743664		0.920539	1.03679		0.149772	0.460469
31	Os04g36040	Os.49521.1.S1_at	0.269079	0.709019		0.0658239	0.48278		0.237263	0.657891		0.581928	0.85758		0.566967	0.902574
32	Os04g39030	OsAffx.4023.1.S1_x_at	0.343203	0.67717		0.874281	0.948877		0.471682	1.23738		0.464936	1.1931		0.0344961	1.62898
33	Os04g41400	OsAffx.14231.1.S1_x_at	0.632328	1.14846		0.476814	0.719163		0.439856	1.24025		0.250081	0.874531		0.0362375	1.49485
34	Os04g41410	Os.27008.1.A1_at	0.217241	0.667684		0.0630748	0.449209		0.0860963	0.504375		0.298678	0.85749		0.377386	2.05766
35	Os04g41450	Os.52574.1.S1_at	0.0817431	0.808869		0.0172361	0.702479		0.0132543	0.668817		0.329296	1.17947		0.171466	1.79133
36	Os04g50930	OsAffx.26556.1.S1_at	0.0198417	2.30661	Y	0.34191	1.4919		0.0281678	2.41045	Y	0.301431	3.81221		0.817704	1.08543
37	Os04g50940	Os.52974.1.S1_at	0.573723	1.30633		0.412794	1.4705		0.075887	2.71978		0.557861	0.404225		0.185704	0.561099
38	Os04g50950	Os.11322.1.S1_at	0.00476646	0.628127		0.0606792	0.75527		0.0072074	0.623515		0.550522	0.344197		0.788029	0.944973
39	Os04g56560	Os.55838.1.S1_at	0.273671	0.534185		0.296404	0.560719		0.404929	0.653337		0.365942	1.39908		0.0466572	0.507784
40	Os04g59480	OsAffx.14480.1.S1_at	0.770845	0.929817		0.266155	0.727508		0.937306	1.01795		0.0522709	2.39588		0.115591	1.91216
41	Os05g27010	Os.17273.1.S1_at	0.5869	0.887819		0.931471	0.979537		0.119322	0.656393		0.104373	3.34214		0.847088	0.861198
42	Os05g27304	OsAffx.14846.1.S1_at	0.797396	0.89769		0.502297	0.711541		0.704617	1.15218		0.205135	2.38584		0.103062	2.76111
43	Os05g33960	Os.38339.1.S1_at	0.0630137	0.538953		0.0496968	0.553719		0.0601493	0.558887		0.445315	0.40636		0.175152	0.676839
44	Os05g34000	Os.55557.1.S1_at	0.457888	0.491665		0.270019	0.260509		0.169834	0.051368		0.174284	0.526942		0.523039	0.617544
45	Os05g34010	Os.34673.1.S1_at	0.162632	0.728944		0.39749	0.835995		0.448038	0.860646		0.169696	0.760416		0.0561854	0.552938
46	Os05g34030	OsAffx.27149.1.S1_at	0.852152	0.893797		0.756757	0.819922		0.325417	0.420054		0.890084	0.849462		0.154858	0.694992
47	Os05g35594	Os.52604.1.A1_at	0.677184	0.889183		0.333848	0.739043		0.678632	0.891514		0.140545	3.94645		0.144478	2.35886
48	Os06g13210	Os.52127.1.S1_at	0.904518	0.975697		0.0281874	0.363299	Y	0.171544	0.71494		0.293136	1.36		0.475806	0.904165
49	Os06g15370	Os.19130.1.S1_at	0.171076	0.698172		0.0286487	0.565873		0.626104	0.900088		0.647757	0.832815		0.569025	0.713864
50	Os06g21900	OsAffx.27759.1.S1_at	0.618409	0.801288		0.159588	1.48312		0.168684	1.4776		0.654998	0.742696		0.78138	1.07987
51	Os06g38294	Os.11807.1.S1_at	0.159942	0.407194		0.0936522	0.238964		0.148782	0.389989		0.442201	1.35314		0.321906	2.56609
52	Os06g49220	Os.49996.1.S1_at	0.388784	1.3539		0.38965	1.29024		0.401578	1.30294		0.262292	2.18433		0.247042	0.797518
53	Os06g49240	Os.53068.1.S1_at	0.188595	0.0886371		0.350101	0.37019		0.295675	0.293719		0.0623832	3.47561		0.430776	4.69136
54	Os06g49250	Os.18958.1.S1_at	0.059534	1.97404		0.0531668	2.10181		0.0516622	1.93194		0.122778	3.31269		0.520496	0.720421
55	Os07g01070	Os.53798.1.S1_at	0.438382	0.570412		0.97522	1.01671		0.766776	0.838452		0.919887	0.906977		0.059289	0.285467
56	Os07g41250	Os.27386.1.S1_at	0.758722	0.934546		0.0920318	0.673139		0.394061	0.800469		0.762186	1.12286		0.2462	1.35353
57	Os08g05910	Os.7458.1.S1_a_at	0.821365	0.975464		0.903346	0.977262		0.88971	0.980715		0.0690863	1.1759		0.43818	0.849607
58	Os08g41590	OsAffx.17460.1.S1_at	0.078371	1.59271		0.049223	1.60632		0.304449	1.26686		0.0376013	4.48585	Y	0.619421	0.627346
59	Os10g02080	OsAffx.30237.1.S1_x_at	0.516253	0.582368		0.352536	0.400806		0.342974	0.387104		0.031599	2.68103	Y	0.0278515	2.91176	Y
60	Os10g02100	OsAffx.30238.1.S1_at	0.600506	1.22066		0.63989	0.818148		0.928487	1.03612		0.687368	0.894497		0.652447	1.27915
61	Os10g02210	OsAffx.20798.1.S1_x_at	0.965252	1.0222		0.879373	1.08276		0.494752	1.35389		0.867683	1.06455		0.972474	1.0119
62	Os10g02220	Os.4008.1.S1_a_at	0.798553	1.05577		0.153244	0.598641		0.888668	0.968652		0.212966	2.16355		0.418609	1.23623
63	Os10g02240	Os.46739.1.A1_x_at	0.548471	0.877593		0.879008	0.955661		0.726405	1.08705		0.305431	1.65365		0.051259	1.81643
64	Os10g02260	Os.21957.2.S1_at	0.700179	1.20508		0.42173	1.3334		0.658448	0.813962		0.350572	1.46998		0.50329	0.388298
65	Os10g02340	OsAffx.20797.1.S1_at	0.318978	1.19314		0.993688	1.00114		0.845655	0.961129		0.479849	1.74772		0.157613	1.82624
66	Os10g05780	Os.46723.1.S1_at	0.671819	0.678583		0.525809	0.524876		0.444535	0.422695		0.709768	1.34225		0.403369	1.95618
67	Os10g22560	Os.46546.1.S1_at	0.000933956	1.792		0.00649208	1.73556		0.000380071	1.93611		0.108693	2.60817		0.124061	1.30886
68	Os10g33170	Os.17250.1.S1_at	0.0154292	0.856099		0.580789	0.952364		0.931472	0.992223		0.102853	2.22922		0.105889	1.9322
69	Os10g33210	Os.46447.1.S1_at	0.51304	0.668393		0.422201	0.600489		0.993355	0.995933		0.0221838	2.4678	Y	0.657704	1.22706
70	Os10g40600	Os.3048.1.S1_at	0.125536	0.498257		0.0690547	0.376339		0.0619564	0.349293		0.193325	2.61783		0.732926	0.684417
71	Os10g42870	Os.2980.1.S1_at	0.571532	0.963981		0.337616	0.942371		0.684608	1.0246		0.621045	1.28024		0.327968	1.30113
72	Os10g42900	Os.46613.1.S1_at	0.772883	1.05748		0.78335	1.06217		0.114176	1.4146		0.885279	0.979583		0.639947	1.12208
73	Os11g12740	Os.53914.1.S1_at	0.0783267	0.664525		0.0781897	0.619602		0.0179354	0.497973	Y	0.36225	0.577039		0.227476	0.670316
74	Os11g17970	OsAffx.18909.1.S1_at	0.0184289	1.67284		0.289161	1.29811		0.0716423	1.63872		0.0253906	4.15772	Y	0.0146307	2.22199	Y
75	Os11g18044	Os.11388.1.S1_at	0.739436	0.926148		0.222649	0.735378		0.414146	0.812342		0.100664	4.84081		0.249217	2.05271
76	Os11g18110	OsAffx.7138.1.S1_at	0.061843	0.368105		0.0544958	0.358214		0.0889116	0.45077		0.521114	0.853659		0.172291	1.7685
77	Os11g23890	OsAffx.7178.1.S1_at	0.0935206	2.13633		0.101404	0.369394		0.325741	1.34829		0.453847	0.32037		0.00567132	1.78808
78	Os12g12934	Os.19586.1.S1_at	0.000727835	0.23912	Y	0.00123423	0.288186	Y	0.00154656	0.311481	Y	0.229308	0.386719		0.873074	0.893082
79	Os12g13790	OsAffx.26556.2.S1_at	0.170396	0.396288		0.429963	0.666573		0.400072	0.609121		0.0755704	3.49894		0.509768	0.862024
80	Os12g44100	Os.51071.1.A1_x_at	0.824656	0.96399		0.339401	0.836192		0.267571	0.835151		0.242011	1.95666		0.0026497	2.34553	Y
81	Os12g44110	Os.52570.1.S1_at	0.18775	0.888967		0.431455	0.856452		0.00278051	1.80336		0.238422	2.70971		0.881213	1.15385
